# Supplementary material for: RNA Sequencing Analysis and Atrial Natriuretic Peptide Production in Patients with Dilated and Ischemic Cardiomyopathy
Source: PLoS One. 2014 Mar 5;9(3):e90157. doi: 10.1371/journal.pone.0090157 (PMC3943898; doi:10.1371/journal.pone.0090157)
Supplement: Table S2 — Percentage splicing reads of NPPA gene. (XLSX) [file pone.0090157.s006.xlsx]

## Sheet: Split_Reads
Sample	%Split_Reads
1 ICM	3.61272
5 ICM	3.73357
12 ICM	1.84049
22 ICM	1.57846
28 ICM	1.01196
30 ICM	2.16401
31 ICM	2.09324
33 ICM	1.38602
36 ICM	2.57908
53 ICM	0.87448
61 ICM	2.4386
64 ICM	1.14613
76 ICM	2.29588
110 ICM	3.83657
6 DCM	3.02795
8 DCM	2.52081
62 DCM	1.32951
63 DCM	1.09177
68 DCM	3.2762
69 DCM	2.7658
80 DCM	2.27034
83 DCM	2.15084
86 DCM	2.88962
87 DCM	2.93591
96 DCM	3.12053
105 DCM	2.36649
3 CNT	2.04082
16 CNT	1.47601
38 CNT	3.06122
66 CNT	1.63488
67 CNT	4.2735
75 CNT	4.15584
114 CNT	4.48718
130 CNT	3.84615
135 CNT	0
136 CNT	4.68019
